# Supplementary material for: Glucose-Lowering Drugs with Proven Cardiovascular Benefit Following Acute Coronary Syndrome in Patients with Type 2 Diabetes: Treatment Gaps and Outcomes
Source: J Clin Med. 2024 Sep 19;13(18):5541. doi: 10.3390/jcm13185541 (PMC11432281; doi:10.3390/jcm13185541)
Supplement: Supplementary file 1 [file jcm-13-05541-s001.zip]

Archive with 1 entries (1 files):
- jcm-3184348-supplementary.pdf
